# Supplementary material for: Comparison of Non-human Primate versus Human Induced Pluripotent Stem Cell-Derived Cardiomyocytes for Treatment of Myocardial Infarction
Source: Stem Cell Reports. 2018 Feb 1;10(2):422–35. doi: 10.1016/j.stemcr.2018.01.002 (PMC5830958; doi:10.1016/j.stemcr.2018.01.002)
Supplement: Table S4. Shared Genes between NHP iPSC-CMs and Human iPSC-CMs after 24-hour Hypoxia [file mmc2.xlsx]

## Sheet: Sheet1
	Table S4: Shared genes between NHP iPSC-CMs and human iPSC-CMs after 24-hour hypoxia
	Up-regulated					Down-regulated
	symbol		Log Ratio	Log Ratio		symbol		Log Ratio	Log Ratio
			Human	Monkey				Human	Monkey
	WASF2	WAS protein family member 2	1.593	1.501		MARCKSL1	MARCKS like 1	-1.506	-2.118
	TET2	tet methylcytosine dioxygenase 2	1.642	1.503		EWSR1	EWS RNA binding protein 1	-1.511	-1.936
	PAWR	pro-apoptotic WT1 regulator	1.749	1.512		BMP4	bone morphogenetic protein 4	-1.548	-2.497
	C8orf58	chromosome 8 open reading frame 58	2.329	1.515		TUBA1A	tubulin alpha 1a	-1.559	-1.728
	CDKN1C	cyclin dependent kinase inhibitor 1C	2.293	1.522		LBR	lamin B receptor	-1.562	-2.332
	C4orf3	chromosome 4 open reading frame 3	1.718	1.527		HYAL2	hyaluronoglucosaminidase 2	-1.595	-2.03
	FOSL2	FOS like 2, AP-1 transcription factor subunit	2.51	1.527		RFX5	regulatory factor X5	-1.598	-2.116
	PDLIM4	PDZ and LIM domain 4	1.835	1.534		HOPX	HOP homeobox	-1.605	-1.523
	RHOT1	ras homolog family member T1	1.59	1.54		RUVBL1	RuvB like AAA ATPase 1	-1.615	-1.714
	LYSMD3	LysM domain containing 3	1.573	1.546		TACC3	transforming acidic coiled-coil containing protein 3	-1.625	-2.594
	CLK3	CDC like kinase 3	2.175	1.547		MTA2	metastasis associated 1 family member 2	-1.681	-1.763
	MANBA	mannosidase beta	1.709	1.564		GINS2	GINS complex subunit 2	-1.692	-2.044
	RAB11FIP5	RAB11 family interacting protein 5	1.8	1.569		RCC2	regulator of chromosome condensation 2	-1.703	-2.628
	HIST1H2AC	histone cluster 1, H2ac	1.672	1.577		E2F4	E2F transcription factor 4	-1.708	-1.642
	HIST3H2A	histone cluster 3, H2a	1.954	1.578		ZWINT	ZW10 interacting kinetochore protein	-1.808	-1.598
	CA9	carbonic anhydrase 9	7.284	1.581		ZNF302	zinc finger protein 302	-1.844	-2.134
	ZNF395	zinc finger protein 395	2.742	1.583		EID2	EP300 interacting inhibitor of differentiation 2	-1.899	-1.581
	ZNF25	zinc finger protein 25	2.187	1.593		MYBL2	MYB proto-oncogene like 2	-1.92	-1.611
	SMAD9	SMAD family member 9	1.957	1.622		MAT2A	methionine adenosyltransferase 2A	-1.924	-3.317
	CLK4	CDC like kinase 4	1.837	1.633		NSMCE4A	NSE4 homolog A, SMC5-SMC6 complex component	-1.996	-1.767
	PPP1R3B	protein phosphatase 1 regulatory subunit 3B	1.623	1.645		HNRNPM	heterogeneous nuclear ribonucleoprotein M	-2.091	-2.156
	GLIS2	GLIS family zinc finger 2	1.853	1.654		MCM3	minichromosome maintenance complex component 3	-2.102	-3.733
	RLF	rearranged L-myc fusion	2.292	1.668		FJX1	four jointed box 1	-2.255	-2.945
	LRRC58	leucine rich repeat containing 58	1.912	1.669		TM4SF1	transmembrane 4 L six family member 1	-2.308	-2.859
	KLHL24	kelch like family member 24	1.865	1.686		MCM6	minichromosome maintenance complex component 6	-2.496	-1.813
	UNC119	unc-119 lipid binding chaperone	1.969	1.689		TMEM2	transmembrane protein 2	-2.547	-1.797
	PJA2	praja ring finger ubiquitin ligase 2	1.541	1.696		FUS	FUS RNA binding protein	-2.72	-3.418
	HELZ	helicase with zinc finger	1.753	1.699		HNRNPAB	heterogeneous nuclear ribonucleoprotein A/B	-3.173	-3.05
	KDM4C	lysine demethylase 4C	2.239	1.715
	SPATA13	spermatogenesis associated 13	1.732	1.716
	ALKBH5	alkB homolog 5, RNA demethylase	1.904	1.717
	PLCD1	phospholipase C delta 1	1.85	1.724
	SCD	stearoyl-CoA desaturase	2.62	1.725
	RNF150	ring finger protein 150	2.213	1.728
	AK2	adenylate kinase 2	1.682	1.738
	HIST1H2BD	histone cluster 1, H2bd	2.327	1.739
	CLK1	CDC like kinase 1	1.975	1.755
	NCKIPSD	NCK interacting protein with SH3 domain	2.023	1.759
	SERTAD2	SERTA domain containing 2	1.918	1.762
	JMJD6	arginine demethylase and lysine hydroxylase	2.1	1.768
	IRF2BP2	interferon regulatory factor 2 binding protein 2	1.505	1.799
	ZNF292	zinc finger protein 292	2.52	1.799
	PNRC1	proline rich nuclear receptor coactivator 1	1.615	1.803
	PGK1	phosphoglycerate kinase 1	3.052	1.818
	CAMK1D	calcium/calmodulin dependent protein kinase ID	1.666	1.82
	BNIP3L	BCL2/adenovirus E1B 19kDa interacting protein 3-like	2.99	1.837
	SEC24A	SEC24 homolog A, COPII coat complex component	1.596	1.844
	CPOX	coproporphyrinogen oxidase	1.531	1.873
	PGM1	phosphoglucomutase 1	1.749	1.885
	PPP2R5B	protein phosphatase 2 regulatory subunit B'beta	1.895	1.885
	RRAD	RRAD, Ras related glycolysis inhibitor and calcium channel regulator	2.052	1.891
	ALDOC	aldolase, fructose-bisphosphate C	3.153	1.897
	PHF3	PHD finger protein 3	2.259	1.913
	NOL3	nucleolar protein 3	3.831	1.915
	ARRDC3	arrestin domain containing 3	2.718	1.917
	FAM216A	family with sequence similarity 216 member A	2.295	1.929
	FAM219A	family with sequence similarity 219 member A	2.208	1.93
	CDKN1A	cyclin dependent kinase inhibitor 1A	1.67	1.936
	ABCB6	ATP binding cassette subfamily B member 6 (Langereis blood group)	4.274	1.944
	ENO1	enolase 1	3.079	1.95
	FAM13A	family with sequence similarity 13 member A	3.193	1.961
	SLC25A36	solute carrier family 25 member 36	2.418	1.962
	CCNG2	cyclin G2	2.467	1.967
	ALDOA	aldolase, fructose-bisphosphate A	2.488	1.987
	TNIP1	TNFAIP3 interacting protein 1	2.301	2.004
	GAPDH	glyceraldehyde-3-phosphate dehydrogenase	2.16	2.021
	PTPRU	protein tyrosine phosphatase, receptor type U	1.603	2.025
	MLLT3	myeloid/lymphoid or mixed-lineage leukemia; translocated to, 3	2.144	2.029
	KCTD11	potassium channel tetramerization domain containing 11	2.065	2.031
	ZFP36L2	ZFP36 ring finger protein-like 2	2.114	2.032
	SERPINB9	serpin family B member 9	1.804	2.053
	OSGIN2	oxidative stress induced growth inhibitor family member 2	1.67	2.054
	FEM1C	fem-1 homolog C	2.431	2.056
	TMEM45A	transmembrane protein 45A	2.652	2.071
	EFNA3	ephrin A3	4.132	2.071
	GPI	glucose-6-phosphate isomerase	3.125	2.107
	MAP2K1	mitogen-activated protein kinase kinase 1	1.55	2.117
	LDHA	lactate dehydrogenase A	3.353	2.127
	PFKP	phosphofructokinase, platelet	1.801	2.142
	GNA13	G protein subunit alpha 13	1.671	2.144
	IER5L	immediate early response 5-like	2.277	2.151
	BEND5	BEN domain containing 5	3.398	2.157
	PGAM4	phosphoglycerate mutase family member 4	1.518	2.172
	UAP1L1	UDP-N-acetylglucosamine pyrophosphorylase 1 like 1	3.286	2.187
	SLC2A1	solute carrier family 2 member 1	5.16	2.201
	PLEKHA2	pleckstrin homology domain containing A2	2.422	2.23
	NUPR1	nuclear protein 1, transcriptional regulator	1.862	2.242
	INSIG2	insulin induced gene 2	3.741	2.259
	IGFBP3	insulin like growth factor binding protein 3	1.734	2.261
	PHC3	polyhomeotic homolog 3	1.882	2.298
	P4HA1	prolyl 4-hydroxylase subunit alpha 1	3.94	2.298
	FUT11	fucosyltransferase 11	3.465	2.321
	EGLN3	egl-9 family hypoxia inducible factor 3	2.583	2.325
	DNAJB9	DnaJ heat shock protein family (Hsp40) member B9	1.756	2.334
	PDK1	pyruvate dehydrogenase kinase 1	3.156	2.353
	BNIP3	BCL2/adenovirus E1B 19kDa interacting protein 3	4.222	2.364
	GXYLT2	glucoside xylosyltransferase 2	1.597	2.365
	TIPARP	TCDD inducible poly(ADP-ribose) polymerase	2.21	2.365
	AK4	adenylate kinase 4	2.438	2.373
	PIM3	Pim-3 proto-oncogene, serine/threonine kinase	2.178	2.386
	PFKFB4	6-phosphofructo-2-kinase/fructose-2,6-biphosphatase 4	5.814	2.396
	C2orf40	chromosome 2 open reading frame 40	1.55	2.397
	WDR45B	WD repeat domain 45B	2.021	2.427
	GYS1	glycogen synthase 1	1.916	2.446
	NELFA	negative elongation factor complex member A	1.916	2.45
	KIAA1715	KIAA1715	1.906	2.466
	EGLN1	egl-9 family hypoxia inducible factor 1	3.578	2.485
	RYBP	RING1 and YY1 binding protein	2.355	2.498
	FNIP1	folliculin interacting protein 1	1.688	2.53
	STC2	stanniocalcin 2	4.028	2.542
	CREBRF	CREB3 regulatory factor	2.637	2.548
	NFIL3	nuclear factor, interleukin 3 regulated	3.146	2.55
	SAP30	Sin3A associated protein 30	2.296	2.555
	ANG	angiogenin	3.174	2.586
	BHLHE41	basic helix-loop-helix family member e41	3.046	2.63
	FAM162A	family with sequence similarity 162 member A	4.037	2.642
	PPP1R15A	protein phosphatase 1 regulatory subunit 15A	1.883	2.643
	CNNM2	cyclin and CBS domain divalent metal cation transport mediator 2	2.894	2.645
	HERC3	HECT and RLD domain containing E3 ubiquitin protein ligase 3	2.264	2.665
	PFKFB3	6-phosphofructo-2-kinase/fructose-2,6-biphosphatase 3	3.829	2.688
	PTP4A1	protein tyrosine phosphatase type IVA, member 1	2.121	2.69
	DBP	D-box binding PAR bZIP transcription factor	3.544	2.706
	VEGFA	vascular endothelial growth factor A	4.588	2.719
	RBPJ	recombination signal binding protein for immunoglobulin kappa J region	2.388	2.722
	BHLHE40	basic helix-loop-helix family member e40	4.283	2.771
	KDM3A	lysine demethylase 3A	3.589	2.785
	PDK3	pyruvate dehydrogenase kinase 3	2.923	2.793
	CEMIP	cell migration inducing hyaluronan binding protein	1.724	2.794
	LIMD1	LIM domains containing 1	1.785	2.804
	PLOD2	procollagen-lysine,2-oxoglutarate 5-dioxygenase 2	3.314	2.812
	NFIX	nuclear factor I X	1.802	2.822
	RIOK3	RIO kinase 3	1.955	2.829
	STC1	stanniocalcin 1	5.561	2.842
	GBE1	glucan (1,4-alpha-), branching enzyme 1	2.062	2.863
	MAFF	MAF bZIP transcription factor F	2.953	2.866
	ENO2	enolase 2	4.712	2.881
	TPD52	tumor protein D52	2.21	2.896
	SH3D21	SH3 domain containing 21	4.183	3
	HK2	hexokinase 2	5.411	3.097
	DDIT4	DNA damage inducible transcript 4	4.6	3.13
	LOXL2	lysyl oxidase like 2	2.027	3.169
	TET1	tet methylcytosine dioxygenase 1	3.676	3.176
	NAMPT	nicotinamide phosphoribosyltransferase	2.748	3.231
	CXCR4	C-X-C motif chemokine receptor 4	2.301	3.248
	PPP1R3C	protein phosphatase 1 regulatory subunit 3C	2.807	3.251
	CERS1	ceramide synthase 1	2.067	3.323
	RRAGD	Ras related GTP binding D	1.653	3.349
	RAB3A	RAB3A, member RAS oncogene family	3.393	3.527
	CYGB	cytoglobin	3.999	3.555
	MXI1	MAX interactor 1, dimerization protein	3.696	3.588
	ERO1A	endoplasmic reticulum oxidoreductase alpha	4.285	3.627
	LOX	lysyl oxidase	3.272	3.692
	HILPDA	hypoxia inducible lipid droplet associated	5.797	4.075
	DDIT3	DNA damage inducible transcript 3	3.914	4.078
	NDRG1	N-myc downstream regulated 1	5.835	4.202
	ADM	adrenomedullin	5.36	4.305
	ANGPTL4	angiopoietin like 4	8.706	4.403
	RORA	RAR related orphan receptor A	4.166	4.439
	NR1D1	nuclear receptor subfamily 1 group D member 1	3.648	5.117
